# Supplementary material for: Single-cell data integration across weakly linked modalities
Source: PLoS Comput Biol. 2026 May 5;22(5):e1014231. doi: 10.1371/journal.pcbi.1014231 (PMC13160449; doi:10.1371/journal.pcbi.1014231)
Supplement: S1 Table — This file contains the mean values, standard deviations, and performance differences (compared to the full MMIHCL model) for all 10 evaluation metrics (including 7 basic metrics and 3 composite scores: Sbio, Sbatch, and Soverall) across all 8 datasets (5 weak linkage and 3 strong linkage datasets). (XLSX) [file pcbi.1014231.s002.xlsx]

## Sheet: Sheet1
Metric↓	Dataset→ Setup↓	CITE-seq PBMC	TEA-seq PBMC	AB-seq BMC	CITE-seq BMC	CODEX tonsil	Weak Linkage Summary	CITE-seq & CyTOF PBMC	CyTOF human H1N1 & IFNG	10X-Multiome PBMC	Strong Linkage Summary
ACC	Full MMIHCL	93.93%±2.87e-5	83.94%±2.85e-5	84.31%±2.02e-5	86.42%±3.41e-5	83.73%±3.12e-5	86.47%±1.51e-3	93.37%±8.74e-6	92.78%±9.69e-6	91.69%±7.57e-6	92.61%±5.71e-5
	w/o Filter	92.07%±2.78e-5 (-1.86%)	82.41%±3.30e-5 (-1.53%)	83.26%±2.46e-5 (-1.05%)	84.94%±3.98e-5 (-1.48%)	81.59%±4.87e-5 (-2.14%)	84.85%±1.16e-3 (-1.62%)	93.04%±8.12e-6 (-0.33%)	92.46%±1.04e-5 (-0.32%)	91.26%±8.42e-6 （-0.43%）	92.25%±6.39e-5 (-0.36%)
	w/o akNN	91.28%±3.42e-5 (-2.25%)	80.28%±3.72e-5 (-3.66%)	80.98%±3.05e-5 (-3.33%)	82.20%±4.06e-5 (-4.22%)	79.47%±6.04e-5 (-4.26%)	82.84%±1.90e-3 (-3.63%)	93.22%±1.27e-5 (-0.15%)	92.58%±1.37e-5 (-0.20%)	91.14%±1.10e-5 （-0.55%）	92.31%±8.81e-5 (-0.30%)
	w/o Hypergraph with CL	93.45%±2.76e-5 (-0.48%)	83.50%±2.90e-5 (-0.44%)	83.89%±2.11e-5 (-0.42%)	85.76%±3.41e-5 (-0.66%)	83.28%±2.99e-5 (-0.45%)	85.98%±1.50e-3 (-0.49%)	93.28%±7.83e-6 (-0.09%)	92.66%±9.01e-6 (-0.12%)	91.60%±8.12e-6 (-0.09%)	92.51%±5.64e-5 (-0.10%)
	w/o Hypergraph w/o CL	91.35%±3.98e-5 (-2.58%)	80.65%±3.11e-5 (-3.29%)	80.96%±3.21e-5 (-3.35%)	82.71%±3.71e-5 (-3.71%)	79.82%±6.32e-5 (-3.91%)	82.90%±1.83e-3 (-3.57%)	93.18%±1.32e-5 (-0.19%)	92.59%±1.29e-5 (-0.19%)	91.17%±9.19e-6 （-0.52%）	92.31%±8.29e-5 (-0.30%)
	w/o Filter & akNN	90.47%±3.40e-5 (-3.46%)	79.85%±4.12e-5 (-4.09%)	80.17%±2.65e-5 (-4.17%)	81.35%±4.10e-5 (-5.07%)	78.22%±5.89e-5 (-5.51%)	82.01%±1.79e-3 (-4.46%)	92.94%±9.39e-6 (-0.43%)	92.43%±9.98e-6 (-0.35%)	91.01%±1.03e-5 (-0.68%)	92.13%±7.46e-5 (-0.48%)
	w/o Filter & Hypergraph CL	89.69%±3.92e-5 (-4.24%)	78.84%±3.81e-5 (-5.10%)	78.77%±2.84e-5 (-5.54%)	80.07%±4.31e-5 (-6.35%)	76.84%±6.11e-5 (-6.89%)	80.84%±1.98e-3 (-5.63%)	92.69%±1.41e-5 (-0.68%)	92.35%±1.25e-5 (-0.43%)	90.88%±1.11e-5 (-0.81%)	91.97%±6.93e-5 (-0.64%)
	w/o akNN & Hypergraph CL	89.13%±4.21e-5 (-4.80%)	78.16%±4.19e-5 (-5.78%)	78.05%±3.47e-5 (-6.26%)	79.55%±3.96e-5 (-6.87%)	76.33%±7.20e-5 (-7.40%)	80.24%±2.02e-3 (-6.23%)	92.55%±1.21e-5 (-0.82%)	92.30%±1.31e-5 (-0.48%)	90.64%±1.29e-5 (-1.05%)	91.83%±7.75e-5 (-0.78%)
	Baseline GCN	88.49%±4.15e-5 (-5.44%)	77.21%±3.94e-5 （-6.73%）	77.41%±3.59e-5 (-6.90%)	78.68%±4.57e-5 （-7.74%）	75.84%±7.13e-5 （-7.89%）	79.53%±2.14e-3 (-6.94%)	92.41%±1.14e-5 (-0.96%)	92.24%±1.48e-5 (-0.56%)	90.57%±1.27e-5 （-1.12%）	91.74%±8.19e-5 (-0.87%)
FOSCTTM	Full MMIHCL	0.0419±2.53e-6	0.1884±5.09e-6	0.0372±2.07e-6	0.0434±2.13e-6		0.0777±4.09e-3			0.0614±1.89e-6	0.0614±1.89e-6
	w/o Filter	0.0624±2.48e-6 (+0.0205)	0.2085±4.72e-6 (+0.0171)	0.0598±2.28e-6 (+0.0226)	0.0519±2.51e-6 (+0.0085)		0.0957±4.26e-3 (+0.0180)			0.0763±2.32e-6 (+0.0149)	0.0763±2.32e-6 (+0.0149)
	w/o akNN	0.0912±3.17e-6 (+0.0493)	0.2297±5.65e-6 (+0.0383)	0.0765±2.95e-6 (+0.0393)	0.0679±3.27e-6 (+0.0245)		0.1163±4.36e-3 (+0.0386)			0.0896±2.43e-6 (+0.0282)	0.0896±2.43e-6 (+0.0282)
	w/o Hypergraph with CL	0.0465±2.65e-6 (+0.0046)	0.1936±4.88e-6 (+0.0052)	0.0436±2.12e-6 (+0.0064)	0.0450±1.98e-6 (+0.0016)		0.0822±4.14e-3 (+0.0045)			0.0661±2.15e-6 (+0.0047)	0.0661±2.15e-6 (+0.0047)
	w/o Hypergraph w/o CL	0.0887±3.49e-6 (+0.0472)	0.2311±5.41e-6 (+0.0397)	0.0784±3.02e-6 (+0.0412)	0.0694±3.01e-6 (+0.0260)		0.1169±4.40e-3 (+0.0392)			0.0915±2.13e-6 (+0.0301)	0.0915±2.13e-6 (+0.0301)
	w/o Filter & akNN	0.1013±4.08e-6 (+0.0594)	0.2343±5.03e-6 (+0.0459)	0.0819±3.21e-6 (+0.0447)	0.0699±2.89e-6 (+0.0265)		0.1218±3.97e-3 (+0.0441)			0.0937±2.41e-6 (+0.0323)	0.0937±2.41e-6 (+0.0323)
	w/o Filter & Hypergraph CL	0.1212±4.88e-6 (+0.0793)	0.2524±6.21e-6 (+0.0637)	0.0977±2.74e-6 (+0.0605)	0.0838±3.62e-6 (+0.0404)		0.1388±5.12e-3 (+0.0611)			0.1050±2.61e-6 (+0.0436)	0.1050±2.61e-6 (+0.0436)
	w/o akNN & Hypergraph CL	0.1229±4.73e-6 (+0.0810)	0.2576±5.51e-6 (0.0692)	0.0972±3.05e-6 (+0.0600)	0.0869±3.37e-6 (+0.0435)		0.1412±4.87e-3 (+0.0635)			0.1089±2.70e-6 (+0.0475)	0.1089±2.70e-6 (+0.0475)
	Baseline GCN	0.1369±5.12e-6 (+0.0950)	0.2714±5.67e-6 (+0.0830)	0.1043±2.89e-6 (+0.0671)	0.0984±3.40e-6 (+0.0550)		0.1528±4.91e-3 (+0.0751)			0.1141±2.44e-6 (+0.0527)	0.1141±2.44e-6 (+0.0527)
NMI	Full MMIHCL	0.8562±5.47e-5	0.6846±8.70e-5	0.6712±6.16e-5	0.7616±6.09e-5	0.7234±7.49e-5	0.7394±4.48e-3	0.7889±7.43e-5	0.9417±3.31e-5	0.8449±3.79e-5	0.8585±4.03e-3
	w/o Filter	0.8434±5.90e-5 (-0.0128)	0.6692±8.21e-5 (-0.0154)	0.6535±7.20e-5 (-0.0177)	0.7451±6.71e-5 (-0.0165)	0.7012±7.95e-5 (-0.0222)	0.7225±4.71e-3 (-0.0169)	0.7671±8.63e-5 (-0.0218)	0.9309±4.08e-5 (-0.0108)	0.8325±4.25e-5 (-0.0124)	0.8435±4.59e-3 (-0.0150)
	w/o akNN	0.8017±7.25e-5 (-0.0545)	0.6547±1.01e-4 (-0.0299)	0.6172±9.25e-5 (-0.0540)	0.7086±7.92e-5 (-0.0530)	0.6736±9.72e-5 (-0.0498)	0.6912±4.01e-3 (-0.0482)	0.7396±1.08e-4 (-0.0493)	0.9234±4.58e-5 (-0.0183)	0.8201±5.00e-5 (-0.0248)	0.8277±5.72e-3 (-0.0308)
	w/o Hypergraph with CL	0.8511±5.17e-5 (-0.0051)	0.6794±9.12e-5 (-0.0052)	0.6660±6.84e-5 (-0.0052)	0.7557±6.80e-5 (-0.0059)	0.7172±8.11e-5 (-0.0062)	0.7339±4.49e-3 (-0.0055)	0.7840±8.00e-5 (-0.0049)	0.9388±3.71e-5 (-0.0029)	0.8400±4.35e-5 (-0.0049)	0.8543±4.15e-3 (-0.0042)
	w/o Hypergraph w/o CL	0.8097±7.47e-5 (-0.0565)	0.6520±9.91e-5 (-0.0326)	0.6152±8.87e-5 (-0.0560)	0.7049±8.32e-5 (-0.0567)	0.6699±1.03e-4 (-0.0535)	0.6903±4.49e-3 (-0.0491)	0.7407±1.10e-4 (-0.0482)	0.9221±4.67e-5 (-0.0196)	0.8188±4.98e-5 (-0.0261)	0.8272±5.59e-3 (-0.0313)
	w/o Filter & akNN	0.7918±7.01e-5 (-0.0644)	0.6489±1.19e-4 (-0.0357)	0.6101±9.33e-5 (-0.0611)	0.7031±8.49e-5 (-0.0585)	0.6689±9.92e-5 (-0.0545)	0.6846±3.81e-3 (-0.0548)	0.7350±1.14e-4 (-0.0539)	0.9202±3.99e-5 (-0.0215)	0.8168±5.20e-5 (-0.0281)	0.8240±4.98e-3 (-0.0345)
	w/o Filter & Hypergraph CL	0.7862±8.70e-5 (-0.0700)	0.6439±1.05e-4 (-0.0407)	0.6036±1.09e-4 (-0.0676)	0.6953±9.69e-5 (-0.0663)	0.6642±1.12e-4 (-0.0592)	0.6786±3.86e-3 (-0.0608)	0.7303±1.34e-4 (-0.0586)	0.9174±4.33e-5 (-0.0243)	0.8110±5.49e-5 (-0.0339)	0.8196±5.44e-3 (-0.0389)
	w/o akNN & Hypergraph CL	0.7813±8.19e-5 (-0.0749)	0.6391±1.27e-4 (-0.0455)	0.5993±1.06e-4 (-0.0719)	0.6899±9.21e-5 (-0.0717)	0.6585±1.08e-4 (-0.0649)	0.6736±4.05e-3 (-0.0658)	0.7266±1.25e-4 (-0.0623)	0.9130±5.26e-5 (-0.0287)	0.8068±6.01e-5 (-0.0381)	0.8155±6.06e-3 (-0.0430)
	Baseline GCN	0.7686±8.56e-5 (-0.0876)	0.6299±1.17e-4 (-0.0547)	0.5896±9.80e-5 (-0.0816)	0.6804±9.85e-5 (-0.0812)	0.6437±1.21e-4 (-0.0797)	0.6624±3.77e-3 (-0.0770)	0.7116±1.26e-4 (-0.0773)	0.9086±5.13e-5 (-0.0331)	0.7997±5.87e-5 (-0.0452)	0.8066±6.57e-3 (-0.0519)
ARI	Full MMIHCL	0.8306±6.29e-5	0.6291±5.28e-5	0.5306±7.11e-5	0.6971±5.32e-5	0.6095±5.48e-5	0.6594±1.02e-2	0.7212±6.06e-5	0.9285±3.62e-5	0.8074±3.20e-5	0.8190±7.27e-3
	w/o Filter	0.8201±6.54e-5 (-0.0105)	0.6111±6.14e-5 (-0.0180)	0.5198±6.89e-5 (-0.0108)	0.6756±4.84e-5 (-0.0215)	0.5802±5.73e-5 (-0.0293)	0.6414±1.06e-2 (-0.0180)	0.7058±5.92e-5 (-0.0154)	0.9217±4.58e-5 (-0.0068)	0.7918±3.81e-5 (-0.0156)	0.8064±7.9e-3 (-0.0126)
	w/o akNN	0.7721±8.37e-5 (-0.0550)	0.5875±7.68e-5 (-0.0416)	0.4889±9.27e-5 (-0.0417)	0.6475±6.25e-5 (-0.0496)	0.5701±7.28e-5 (-0.0394)	0.6132±8.96e-3 (-0.0462)	0.6874±6.77e-5 (-0.0338)	0.9168±3.97e-5 (-0.0117)	0.7825±5.13e-5 (-0.0249)	0.7956±8.91e-3 (-0.0235)
	w/o Hypergraph with CL	0.8259±6.74e-5 (-0.0047)	0.6241±5.86e-5 (-0.0050)	0.5262±7.56e-5 (-0.0044)	0.6920±5.18e-5 (-0.0051)	0.6039±6.12e-5 (-0.0056)	0.6544±1.02e-2 (-0.0050)	0.7172±6.14e-5 (-0.0040)	0.9260±4.10e-5 (-0.0025)	0.8025±3.68e-5 (-0.0049)	0.8152±7.39e-3 (-0.0038)
	w/o Hypergraph w/o CL	0.7756±7.99e-5 (-0.0541)	0.5919±7.27e-5 (-0.0372)	0.4911±9.64e-5 (-0.0395)	0.6426±5.74e-5 (-0.0545)	0.5662±7.98e-5 (-0.0433)	0.6135±9.04e-3 (-0.0459)	0.6847±6.86e-5 (-0.0365)	0.9158±4.01e-5 (-0.0127)	0.7801±5.06e-5 (-0.0273)	0.7935±9.04e-3 (-0.0255)
	w/o Filter & akNN	0.7684±7.80e-5 (-0.0622)	0.5844±7.81e-5 (-0.0447)	0.4848±8.87e-5 (-0.458)	0.6402±6.21e-5 (-0.0569)	0.5694±7.80e-5 (-0.0401)	0.6094±8.97e-3 (-0.0500)	0.6817±6.96e-5 (-0.0395)	0.9154±4.39e-5 (-0.0131)	0.7786±4.94e-5 (-0.0288)	0.7919±8.62e-3 (-0.0271)
	w/o Filter & Hypergraph CL	0.7527±8.31e-5 (-0.0779)	0.5787±8.17e-5 (-0.0504)	0.4795±9.46e-5 (-0.0511)	0.6329±7.04e-5 (-0.0624)	0.5627±7.93e-5 (-0.0468)	0.6013±7.21e-3 (-0.0581)	0.6762±7.74e-5 (-0.0450)	0.9135±3.86e-5 (-0.0150)	0.7747±5.12e-5 (-0.0327)	0.7881±8.99e-3 (-0.0309)
	w/o akNN & Hypergraph CL	0.7452±9.21e-5 (-0.0854)	0.5750±8.14e-5 (-0.0541)	0.4769±1.01e-4 (-0.0537)	0.6280±6.84e-5 (-0.0691)	0.5641±8.65e-5 (-0.0454)	0.5978±8.13e-3 (-0.0616)	0.6706±7.41e-5 (-0.0506)	0.9114±3.98e-5 (-0.0171)	0.7712±5.41e-5 (-0.0362)	0.7844±9.36e-3 (-0.0346)
	Baseline GCN	0.7237±8.96e-5 (-0.1069)	0.5684±7.97e-5 (-0.0607)	0.4680±1.13e-4 (-0.0626)	0.6118±6.96e-5 (-0.0853)	0.5564±8.75e-5 (-0.0531)	0.5857±7.04e-3 (-0.0737)	0.6601±7.40e-5 (-0.0611)	0.9090±4.27e-5 (-0.0195)	0.7661±5.30e-5 (-0.0413)	0.7784±1.05e-2 (-0.0406)
ASW_label	Full MMIHCL	0.6572±5.29e-6	0.5489±6.69e-6	0.5894±7.20e-6	0.5973±4.31e-6	0.5447±3.73e-6	0.5875±1.66e-3	0.5351±5.85e-6	0.6377±5.96e-6	0.6422±6.55e-6	0.6050±2.45e-3
	w/o Filter	0.6203±4.80e-6 (-0.0369)	0.5119±7.80e-6 (-0.0250)	0.5688±8.35e-6 (-0.0136)	0.5831±4.12e-6 (-0.0142)	0.5384±3.98e-6 (-0.0063)	0.5645±1.39e-3 (-0.0230)	0.5198±5.98e-6 (-0.0153)	0.6345±6.02e-6 (-0.0032)	0.6281±8.79e-6 (-0.0141)	0.5941±2.78e-3 (-0.0109)
	w/o akNN	0.5923±8.47e-6 (-0.0649)	0.4917±7.57e-6 (-0.0552)	0.5508±1.17e-5 (-0.0316)	0.5573±5.87e-6 (-0.0400)	0.5240±6.19e-6 (-0.0207)	0.5432±1.15e-3 (-0.0443)	0.5025±8.36e-6 (-0.0326)	0.6283±9.01e-6 (-0.0094)	0.6214±1.34e-5 (-0.0208)	0.5841±3.34e-3 (-0.0209)
	w/o Hypergraph with CL	0.6501±5.85e-6 (-0.0071)	0.5411±7.18e-6 (-0.0078)	0.5822±7.63e-6 (-0.0072)	0.5916±4.87e-6 (-0.0057)	0.5418±4.02e-6 (-0.0029)	0.5814±1.61e-3 (-0.0061)	0.5296±6.15e-6 (-0.0055)	0.6362±6.37e-6 (-0.0015)	0.6375±6.26e-6 (-0.0047)	0.6011±2.56e-3 (-0.0039)
	w/o Hypergraph w/o CL	0.5951±8.61e-6 (-0.0621)	0.4922±8.11e-6 (-0.0547)	0.5467±1.20e-5 (-0.0351)	0.5529±5.92e-6 (-0.0444)	0.5213±6.28e-6 (-0.0234)	0.5416±1.18e-3 (-0.0459)	0.5038±8.04e-6 (0.0313)	0.6297±9.25e-6 (-0.0080)	0.6210±1.12e-5 (-0.0212)	0.5848±3.31e-3 (-0.0202)
	w/o Filter & akNN	0.5888±8.23e-6 (-0.0684)	0.4889±8.03e-6 (-0.0600)	0.5457±1.04e-5 (-0.0437)	0.5516±5.76e-6 (-0.0457)	0.5200±5.98e-6 (-0.0247)	0.5390±1.45e-3 (-0.0485)	0.5011±6.92e-6 (-0.0340)	0.6262±8.71e-6 (-0.0115)	0.6179±1.34e-5 (-0.0243)	0.5817±2.96e-3 (-0.0233)
	w/o Filter & Hypergraph CL	0.5852±8.01e-6 (-0.0720)	0.4851±7.97e-6 (-0.0638)	0.5427±1.24e-4 (-0.0467)	0.5463±6.68e-6 (-0.0510)	0.5187±6.94e-6 (-0.0260)	0.5356±1.28e-3 (-0.0519)	0.4996±7.96e-6 (-0.0355)	0.6210±1.01e-5 (-0.0167)	0.6116±1.17-5 (-0.0306)	0.5774±3.50e-3 (-0.0276)
	w/o akNN & Hypergraph CL	0.5816±9.09e-6 (-0.0756)	0.4828±9.06e-6 (-0.0661)	0.5397±1.37e-5 (-0.0497)	0.5419±5.91e-6 (-0.0554)	0.5136±7.43e-6 (-0.0311)	0.5319±1.51e-3 (-0.0556)	0.4961±8.73e-6 (-0.0390)	0.6228±9.54e-6 (-0.0149)	0.6131±1.51e-5 (-0.0291)	0.5773±3.74e-3 (-0.0277)
	Baseline GCN	0.5757±8.99e-6 (-0.0815)	0.4767±9.33e-6 (-0.0722)	0.5311±1.32e-5 (-0.0583)	0.5306±6.46e-6 (-0.0667)	0.5101±7.15e-6 (-0.0346)	0.5248±1.05e-3 (-0.0627)	0.4911±8.38e-6 (-0.0440)	0.6187±1.04e-5 (-0.0190)	0.6077±1.45e-5 (-0.0345)	0.5725±3.34e-3 (-0.0325)
GC	Full MMIHCL	0.9691±3.51e-6	0.9843±4.59e-6	0.9842±4.13e-6	0.9585±3.98e-6	0.9728±5.66e-6	0.9738±9.95e-5	0.9924±2.01e-6	0.9865±2.42e-6	0.9834±4.52e-6	0.9874±1.69e-5
	w/o Filter	0.9645±3.11e-6 (-0.0046)	0.9789±5.16e-6 (-0.0054)	0.9793±3.95e-6 (-0.0049)	0.9506±4.57e-6 (-0.0079)	0.9653±5.22e-6 (-0.0075)	0.9677±1.18e-4 (-0.0061)	0.9885±2.11e-6 (-0.0039)	0.9820±2.14e-6 (-0.0045)	0.9783±4.10e-6 (-0.0051)	0.9829±2.06e-5 (-0.0045)
	w/o akNN	0.9545±4.61e-6 (-0.0146)	0.9679±4.86e-6 (-0.0164)	0.9714±5.16e-6 (-0.0128)	0.9389±5.13e-6 (-0.0196)	0.9601±6.60e-6 (-0.0127)	0.9586±1.37e-4 (-0.0152)	0.9844±1.88e-6 (-0.0080)	0.9790±2.33e-6 (-0.0075)	0.9731±4.74e-6 (-0.0103)	0.9788±2.43e-5 (-0.0086)
	w/o Hypergraph with CL	0.9704±3.34e-6 (+0.0013)	0.9851±4.77e-6 (+0.0008)	0.9853±3.85e-6 (+0.0011)	0.9608±4.21e-6 (+0.0023)	0.9736±5.47e-6 (+0.0008)	0.9750±9.09e-5 (+0.0012)	0.9929±1.89e-6 (+0.0005)	0.9874±2.00e-6 (+0.0009)	0.9849±4.31e-6 (+0.0015)	0.9884±1.39e-5 (+0.0010)
	w/o Hypergraph w/o CL	0.9521±4.03e-6 (-0.0170)	0.9701±5.18e-6 (-0.0142)	0.9724±4.73e-6 (-0.0118)	0.9401±5.70e-6 (-0.0184)	0.9588±6.35e-6 (-0.0140)	0.9587±1.47e-4 (-0.0151)	0.9832±2.36e-6 (-0.0092)	0.9774±2.38e-6 (-0.0091)	0.9749±4.36e-6 (-0.0085)	0.9785±1.51e-5 (-0.0089)
	w/o Filter & akNN	0.9532±4.81e-6 (-0.0159)	0.9664±4.52e-6 (-0.0179)	0.9700±4.88e-6 (-0.0142)	0.9357±5.44e-6 (-0.0228)	0.9583±6.16e-6 (-0.0145)	0.9567±1.44e-4 (-0.0171)	0.9823±2.22e-6 (-0.0101)	0.9778±2.31e-6 (-0.0087)	0.9710±4.20e-6 (-0.0124)	0.9770±2.34e-5 (-0.0104)
	w/o Filter & Hypergraph CL	0.9498±3.72e-6 (-0.0193)	0.9655±5.62e-3 (-0.0188)	0.9678±4.98e-6 (-0.0164)	0.9321±6.35e-6 (-0.0264)	0.9531±7.12e-6 (-0.0197)	0.9537±1.87e-4 (-0.0201)	0.9797±1.99e-6 (-0.0127)	0.9751±2.16e-6 (-0.0114)	0.9696±4.95e-6 (-0.0138)	0.9748±2.12e-5 (-0.0126)
	w/o akNN & Hypergraph CL	0.9506±3.77e-6 (-0.0185)	0.9640±5.47e-6 (-0.0203)	0.9675±5.37e-6 (-0.0167)	0.9290±6.10e-6 (-0.0295)	0.9507±6.69e-6 (-0.0221)	0.9524±2.06e-4 (-0.0214)	0.9788±2.39e-6 (-0.0136)	0.9737±2.74e-6 (-0.0128)	0.9704±4.84e-6 (-0.0130)	0.9743±1.97e-5 (-0.0131)
	Baseline GCN	0.9444±4.72e-6 (-0.0247)	0.9617±5.83e-6 (-0.0226)	0.9626±5.64e-6 (-0.0216)	0.9246±6.48e-6 (-0.0339)	0.9472±7.03e-6 (-0.0256)	0.9481±1.98e-4 (-0.0257)	0.9776±2.32e-6 (-0.0148)	0.9702±2.64e-6 (-0.0163)	0.9683±4.55e-6 (-0.0151)	0.9720±1.93e-5 (-0.0154)
ASW_batch	Full MMIHCL	0.9854±2.64e-6	0.9971±1.21e-6	0.9976±1.34e-6	0.9911±2.13e-6	0.9815±2.69e-6	0.9905±4.23e-5	0.9942±1.84e-6	0.9959±2.08e-6	0.9926±1.83e-6	0.9942±3.73e-6
	w/o Filter	0.9838±2.32e-6 (-0.0016)	0.9965±1.34e-6 (-0.0006)	0.9970±1.42e-6 (-0.0006)	0.9901±1.97e-6 (-0.0010)	0.9802±2.34e-6 (-0.0013)	0.9895±4.68e-5 (-0.0010)	0.9933±1.72e-6 (-0.0009)	0.9951±2.21e-6 (-0.0008)	0.9915±1.74e-6 (-0.0011)	0.9933±4.05e-6 (-0.0009)
	w/o akNN	0.9812±2.46e-6 (-0.0042)	0.9949±1.64e-6 (-0.0022)	0.9958±1.61e-6 (-0.0018)	0.9885±2.56e-6 (-0.0026)	0.9779±3.01e-6 (-0.0036)	0.9877±5.35e-5 (-0.0028)	0.9918±1.86e-6 (-0.0024)	0.9934±2.63e-6 (-0.0025)	0.9904±2.15e-6 (-0.0022)	0.9919±3.72e-6 (-0.0023)
	w/o Hypergraph with CL	0.9871±2.22e-6 (+0.0017)	0.9974±1.17e-6 (+0.0003)	0.9978±1.21e-6 (+0.0002)	0.9916±1.85e-6 (+0.0005)	0.9829±2.27e-6 (+0.0014)	0.9914±3.53e-5 (+0.0009)	0.9953±1.88e-6 (+0.0011)	0.9967±1.93e-6 (+0.0008)	0.9936±1.98e-6 (+0.0010)	0.9952±3.54e-6 (+0.0010)
	w/o Hypergraph w/o CL	0.9815±2.40e-6 (-0.0039)	0.9950±1.69e-6 (-0.0021)	0.9956±1.64e-6 (-0.0020)	0.9889±2.47e-6 (-0.0022)	0.9784±3.14e-6 (-0.0031)	0.9879±5.06e-5 (-0.0026)	0.9916±1.91e-6 (-0.0026)	0.9937±2.52e-6 (-0.0022)	0.9902±2.11e-6 (-0.0024)	0.9918±4.25e-6 (-0.0024)
	w/o Filter & akNN	0.9808±2.19e-6 (-0.0046)	0.9942±1.63e-6 (-0.0029)	0.9950±1.35e-6 (-0.0026)	0.9880±2.10e-6 (-0.0031)	0.9771±2.86e-6 (-0.0044)	0.9870±5.48e-5 (-0.0035)	0.9916±1.99e-6 (-0.0026)	0.9928±2.51e-6 (-0.0031)	0.9898±2.23e-6 (-0.0028)	0.9914±3.66e-6 (-0.0028)
	w/o Filter & Hypergraph CL	0.9796±2.78e-6 (-0.0058)	0.9947±1.41e-6 (-0.0024)	0.9952±1.53e-6 (-0.0024)	0.9884±2.55e-6 (-0.0027)	0.9762±2.68e-6 (-0.0053)	0.9868±6.11e-5 (-0.0037)	0.9910±2.14e-6 (-0.0032)	0.9919±2.44e-6 (-0.0040)	0.9900±1.93e-6 (-0.0026)	0.9910±4.02e-6 (-0.0032)
	w/o akNN & Hypergraph CL	0.9800±2.43e-6 (-0.0054)	0.9945±1.55e-6 (-0.0026)	0.9949±1.70e-6 (-0.0027)	0.9878±2.67e-6 (-0.0033)	0.9765±3.16e-6 (-0.0050)	0.9867±5.73e-5 (-0.0038)	0.9908±2.03-e6 (-0.0034)	0.9922±2.87e-6 (-0.0037)	0.9895±2.30e-6 (-0.0031)	0.9908±3.35e-6 (-0.0034)
	Baseline GCN	0.9790±2.61e-6 (-0.0064)	0.9937±1.73e-6 (-0.0034)	0.9943±1.59e-6 (-0.0033)	0.9878±2.80e-6 (-0.0033)	0.9757±3.23e-6 (-0.0058)	0.9861±5.97e-5 (-0.0044)	0.9901±2.23e-6 (-0.0041)	0.9912±2.94e-6 (-0.0047)	0.9890±2.25e-6 (-0.0036)	0.9901±3.28e-6 (-0.0041)
S_bio	Full MMIHCL	0.8483±5.30e-6	0.7027±6.57e-6	0.7194±5.05e-6	0.7754±5.40e-6	0.6787±2.26e-6	0.7449±3.69e-3	0.7447±1.40e-6	0.8589±8.78e-7	0.8300±2.91e-6	0.8112±2.35e-3
	w/o Filter	0.8284±9.53e-6 (-0.0199)	0.6816±1.10e-5 (-0.0211)	0.7030±1.01e-5 (-0.0164)	0.7603±9.38e-6 (-0.0151)	0.6589±5.39e-6 (-0.0198)	0.7264±3.74e-3 (-0.0185)	0.7308±8.02e-6 (-0.0139)	0.8529±4.79e-6 (-0.0060)	0.8177±5.56e-6 (-0.0123)	0.8004±2.64e-3 (-0.0108)
	w/o akNN	0.7975±9.34e-6 (-0.0508)	0.6614±1.04e-5 (-0.0413)	0.6780±1.03e-5 (-0.0414)	0.7335±9.09e-6 (-0.0419)	0.6406±2.49e-5 (-0.0381)	0.7022±3.24e-3 (-0.0427)	0.7154±1.68e-5 (-0.0293)	0.8486±1.05e-5 (-0.0103)	0.8092±5.27e-6 (-0.0208)	0.7911±3.13e-3 (-0.0201)
	w/o Hypergraph with CL	0.8430±9.38e-6 (-0.0053)	0.6972±1.12e-5 (-0.0055)	0.7139±1.09e-5 (-0.0055)	0.7704±9.64e-6 (-0.0050)	0.6739±1.63e-5 (-0.0048)	0.7397±3.69e-3 (-0.0052)	0.7409±1.37e-5 (-0.0038)	0.8569±9.10e-6 (-0.0020)	0.8260±5.79e-6 (-0.0040)	0.8079±2.42e-3 (-0.0033)
	w/o Hypergraph w/o CL	0.8010±7.74e-6 (-0.0473)	0.6623±8.50e-6 (-0.0404)	0.6768±8.89e-6 (-0.0426)	0.7316±7.41e-6 (-0.0438)	0.6389±1.20e-5 (-0.0398)	0.7021±3.38e-3 (-0.0428)	0.7152±1.28e-5 (-0.0295)	0.8484±6.78e-6 (-0.0105)	0.8080±4.83e-6 (-0.0220)	0.7905±3.11e-3 (-0.0207)
	w/o Filter & akNN	0.7905±1.12e-5 (-0.0578)	0.6573±1.29e-5 (-0.0454)	0.6721±1.26e-5 (-0.0473)	0.7277±1.02e-5 (-0.0477)	0.6351±1.44e-5 (-0.0436)	0.6965±2.95e-3 (-0.0484)	0.7118±1.34e-5 (-0.0329)	0.8465±7.34e-6 (-0.0124)	0.8059±1.13e-5 (-0.0241)	0.7881±3.06e-3 (-0.0231)
	w/o Filter & Hypergraph CL	0.7800±1.29e-5 (-0.0683)	0.6487±1.39e-5 (-0.0540)	0.6632±1.40e-5 (-0.0562)	0.7183±1.12e-5 (-0.0571)	0.6285±1.68e-5 (-0.0502)	0.6877±3.42e-3 (-0.0572)	0.7083±1.18e-5 (-0.0364)	0.8439±6.49e-6 (-0.0150)	0.8002±8.64e-6 (-0.0298)	0.7841±2.87e-3 (-0.0271)
	w/o akNN & Hypergraph CL	0.7753±1.33e-5 (-0.0730)	0.6442±1.48e-5 (-0.0585)	0.6598±1.58e-5 (-0.0596)	0.7137±1.25e-5 (-0.0617)	0.6249±1.76e-5 (-0.0538)	0.6836±3.19e-3 (-0.0613)	0.7047±1.51e-5 (-0.0400)	0.8426±8.82e-6 (-0.0163)	0.7977±1.05e-5 (-0.0323)	0.7817±3.40e-3 (-0.0295)
	Baseline GCN	0.7632±1.40e-5 (-0.0851)	0.6351±1.46e-5 (-0.0676)	0.6517±1.65e-5 (-0.0677)	0.7022±1.24e-5 (-0.0732)	0.6171±1.50e-5 (-0.0616)	0.6739±2.81e-3 (-0.0710)	0.6967±1.07e-5 (-0.0480)	0.8397±6.83e-6 (-0.0192)	0.7930±9.83e-6 (-0.0370)	0.7765±3.55e-3 (-0.0347)
S_batch	Full MMIHCL	0.9773±2.76e-6	0.9907±2.39e-6	0.9909±2.31e-6	0.9748±2.69e-6	0.9771±2.07e-6	0.9822±5.30e-5	0.9933±9.52e-7	0.9912±1.11e-6	0.9880±2.74e-6	0.9908±6.35e-6
	w/o Filter	0.9742±1.37e-6 (-0.0031)	0.9877±1.64e-6 (-0.0030)	0.9881±1.36e-6 (-0.0028)	0.9704±1.65e-6 (-0.0044)	0.9727±2.33e-6 (-0.0044)	0.9786±6.09e-5 (-0.0036)	0.9909±1.20e-6 (-0.0024)	0.9886±1.36e-6 (-0.0026)	0.9849±1.48e-6 (-0.0031)	0.9881±7.44e-6 (-0.0027)
	w/o akNN	0.9678±6.00e-7 (-0.0095)	0.9814±6.46e-7 (-0.0093)	0.9836±6.93e-7 (-0.0073)	0.9637±6.66e-7 (-0.0111)	0.9690±3.31e-6 (-0.0081)	0.9731±6.36e-5 (-0.0091)	0.9881±1.32e-6 (-0.0052)	0.9862±1.74e-6 (-0.0050)	0.9817±6.16e-7 (-0.0063)	0.9853±8.31e-6 (-0.0055)
	w/o Hypergraph with CL	0.9788±2.54e-6 (+0.0015)	0.9912±2.49e-6 (+0.0005)	0.9915±2.18e-6 (+0.0006)	0.9762±2.70e-6 (+0.0014)	0.9783±2.31e-6 (+0.0012)	0.9832±4.80e-5 (+0.0010)	0.9941±1.14e-6 (+0.0008)	0.9921±1.19e-6 (+0.0009)	0.9892±2.81e-6 (+0.0012)	0.9917±5.67e-6 (+0.0009)
	w/o Hypergraph w/o CL	0.9668±2.67e-6 (-0.0105)	0.9826±2.73e-6 (-0.0081)	0.9840±2.54e-6 (-0.0069)	0.9645±3.32e-6 (-0.0103)	0.9686±1.53e-6 (-0.0085)	0.9733±7.09e-5 (-0.0089)	0.9874±6.69e-7 (-0.0059)	0.9856±7.65e-7 (-0.0056)	0.9826±2.65e-6 (-0.0054)	0.9851±5.36e-6 (-0.0057)
	w/o Filter & akNN	0.9670±6.71e-7 (-0.0103)	0.9803±7.23e-7 (-0.0104)	0.9825±7.41e-7 (-0.0084)	0.9619±6.88e-7 (-0.0129)	0.9677±2.95e-6 (-0.0094)	0.9719±5.92e-5 (-0.0103)	0.9870±9.60e-7 (-0.0063)	0.9853±1.02e-6 (-0.0059)	0.9804±7.31e-7 (-0.0076)	0.9842±6.96e-6 (-0.0066)
	w/o Filter & Hypergraph CL	0.9647±1.41e-6 (-0.0126)	0.9801±1.40e-6 (-0.0106)	0.9815±1.30e-6 (-0.0094)	0.9603±1.78e-6 (-0.0145)	0.9647±2.41e-6 (-0.0124)	0.9703±7.12e-5 (-0.0119)	0.9854±7.84e-7 (-0.0079)	0.9835±1.27e-6 (-0.0077)	0.9798±1.80e-6 (-0.0082)	0.9829±4.89e-6 (-0.0079)
	w/o akNN & Hypergraph CL	0.9653±1.34e-6 (-0.0120)	0.9793±1.52e-6 (-0.0114)	0.9812±1.55e-6 (-0.0097)	0.9584±1.92e-6 (-0.0164)	0.9636±3.04e-6 (-0.0135)	0.9696±7.89e-5 (-0.0126)	0.9848±8.29e-7 (-0.0085)	0.9830±8.97e-7 (-0.0082)	0.9800±2.13e-6 (-0.0080)	0.9826±5.40e-6 (-0.0082)
	Baseline GCN	0.9617±1.63e-6 (-0.0156)	0.9777±1.71e-6 (-0.0130)	0.9785±1.63e-6 (-0.0124)	0.9562±2.07e-6 (-0.0186)	0.9614±3.60e-6 (-0.0157)	0.9671±8.58e-5 (-0.0151)	0.9839±3.82e-7 (-0.0094)	0.9807±4.70e-7 (-0.0105)	0.9787±1.51e-6 (-0.0093)	0.9810±5.36e-6 (-0.0098)
S_overall	Full MMIHCL	0.8999±1.93e-6	0.8179±2.11e-6	0.8280±1.74e-6	0.8551±1.90e-6	0.7981±1.17e-6	0.8398±1.24e-3	0.8442±8.08e-7	0.9118±5.64e-7	0.8932±1.10e-6	0.8831±8.16e-4
	w/o Filter	0.8867±2.56e-6 (-0.0132)	0.8040±3.21e-6 (-0.0139)	0.8170±2.93e-6 (-0.0110)	0.8443±2.55e-6 (-0.0108)	0.7845±2.71e-6 (-0.0136)	0.8273±1.26e-3 (-0.0125)	0.8348±3.35e-6 (-0.0094)	0.9072±2.08e-6 (-0.0046)	0.8846±1.57e-6 (-0.0086)	0.8755±9.16e-4 (-0.0076)
	w/o akNN	0.8657±3.14e-6 (-0.0342)	0.7894±3.44e-6 (-0.0285)	0.8003±3.40e-6 (-0.0277)	0.8256±3.02e-6 (-0.0295)	0.7720±6.14e-6 (-0.0261)	0.8106±1.06e-3 (-0.0292)	0.8245±4.35e-6 (-0.0197)	0.9036±2.37e-6 (-0.0082)	0.8782±1.88e-6 (-0.0150)	0.8688±1.09e-3 (-0.0143)
	w/o Hypergraph with CL	0.8973±2.96e-6 (-0.0026)	0.8148±3.26e-6 (-0.0031)	0.8250±3.30e-6 (-0.0030)	0.8527±3.00e-6 (-0.0024)	0.7957±5.97e-6 (-0.0024)	0.8371±1.25e-3 (-0.0027)	0.8422±4.75e-6 (-0.0020)	0.9110±3.16e-6 (-0.0008)	0.8913±1.64e-6 (-0.0019)	0.8815±8.40e-4 (-0.0016)
	w/o Hypergraph w/o CL	0.8673±3.67e-6 (-0.0326)	0.7904±3.98e-6 (-0.0275)	0.7997±4.12e-6 (-0.0283)	0.8248±3.71e-6 (-0.0303)	0.7708±5.97e-6 (-0.0273)	0.8106±1.11e-3 (-0.0292)	0.8241±5.97e-6 (-0.0201)	0.9032±3.44e-6 (-0.0086)	0.8778±2.52e-6 (-0.0154)	0.8684±1.09e-3 (-0.0147)
	w/o Filter & akNN	0.8611±3.59e-6 (-0.0388)	0.7865±4.20e-6 (-0.0314)	0.7963±3.86e-6 (-0.0317)	0.8194±3.61e-6 (-0.0357)	0.7681±5.59e-6 (-0.0300)	0.8063±9.80e-4 (-0.0335)	0.8219±4.00e-6 (-0.0223)	0.9020±3.03e-6 (-0.0098)	0.8757±2.33e-6 (-0.0175)	0.8665±1.01e-3 (-0.0166)
	w/o Filter & Hypergraph CL	0.8539±3.46e-6 (-0.0460)	0.7813±3.52e-6 (-0.0366)	0.7905±4.20e-6 (-0.0375)	0.8151±3.27e-6 (-0.0400)	0.7630±5.80e-6 (-0.0351)	0.8008±9.19e-4 (-0.0390)	0.8191±4.59e-6 (-0.0251)	0.8997±2.90e-6 (-0.0121)	0.8720±2.24e-6 (-0.0212)	0.8636±1.34e-3 (-0.0195)
	w/o akNN & Hypergraph CL	0.8513±3.20e-6 (-0.0486)	0.7782±3.35e-6 (-0.0397)	0.7884±4.47e-6 (-0.0396)	0.8116±3.44e-6 (-0.0435)	0.7604±6.22e-6 (-0.0377)	0.7980±1.07e-3 (-0.0418)	0.8167±3.85e-6 (-0.0275)	0.8988±2.34e-6 (-0.0130)	0.8706±1.99e-6 (-0.0226)	0.8620±1.29e-3 (-0.0211)
	Baseline GCN	0.8426±3.99e-6 (-0.0573)	0.7722±4.08e-6 (-0.0457)	0.7824±4.70e-6 (-0.0456)	0.8038±3.35e-6 (-0.0513)	0.7549±6.07e-6 (-0.0432)	0.7912±9.17e-4 (-0.0486)	0.8116±3.77e-6 (-0.0326)	0.8961±2.19e-6 (-0.0157)	0.8673±2.66e-6 (-0.0259)	0.8583±1.23e-3 (-0.0248)
